# Supplementary material for: Z-Ligustilide Combined with Cisplatin Reduces PLPP1-Mediated Phospholipid Synthesis to Impair Cisplatin Resistance in Lung Cancer
Source: Int J Mol Sci. 2023 Dec 1;24(23):17046. doi: 10.3390/ijms242317046 (PMC10706864; doi:10.3390/ijms242317046)
Supplement: Supplementary file 1 [file ijms-24-17046-s001.zip]

Archive with 1 entries (1 files):
- ijms-2544119-supplementary.pdf
